# Supplementary material for: American literature news narration based on computer web technology
Source: PLoS One. 2023 Oct 16;18(10):e0292446. doi: 10.1371/journal.pone.0292446 (PMC10578576; doi:10.1371/journal.pone.0292446)
Supplement: S1 Data — (ZIP) [file pone.0292446.s001.zip]

Archive with 10 entries (9 files):
- data/
- data/Data.xlsx
- data/Figure1.vsdx
- data/Figure2.vsdx
- data/Figure3.vsdx
- data/Figure4.vsdx
- data/Figure5.opj
- data/Figure6.opj
- data/Figure7.opj
- data/Figure8.opj
