# Supplementary material for: American literature news narration based on computer web technology
Source: PLoS One. 2023 Oct 16;18(10):e0292446. doi: 10.1371/journal.pone.0292446 (PMC10578576; doi:10.1371/journal.pone.0292446)
Supplement: S1 Data — (ZIP) [file pone.0292446.s001.zip › data/Data.xlsx]

## Sheet: Sheet1
Figure 5						Figure 6
	Test result
Model	Precision	Recall	F1			Narrative time sequence	Number of news reports	Proportion (%)
SVM	0.89	0.92	0.9			Sequence	15	100
KNN	0.8	0.91	0.85			Flashback	14	93.3
AdaBoost	0.89	0.91	0.9			Preface	8	53.3
Figure 7						Figure 8
	Narrative duration usage times
Article part	Leave out	Summary	Scene	Stop		Narrative structure	Number of news reports	Proportion (%)
The first part	0	0	4	3		Time connection type	8	53.3
The second part	0	3	1	2		Causality type	2	13.3
The third part	1	4	1	2		Cross parallel type	3	20
The fourth part	1	2	3	0		Other	2	13.3
The fifth part	1	2	0	0
The sixth part	0	1	3	0
